# Supplementary material for: Light‐Induced Orthogonal Reactivity of Photoinitiators from One‐Electron Reduction to Nanocomposites
Source: Angew Chem Int Ed Engl. 2025 Dec 21;65(4):e12534. doi: 10.1002/anie.202512534 (PMC12828448; doi:10.1002/anie.202512534)
Supplement: Supplementary file 2 — Supporting Information [file ANIE-65-e12534-s002.zip]

Archive with 2 entries (2 files):
- alphaHydroxyketone.cps
- BAPO.cps
